# Supplementary material for: Efficiency evaluation of phospholipid fatty acid method based on lipid standards: methanol failed to recover a majority of phospholipids yet eluted unexpected glycolipid
Source: Front Microbiol. 2025 May 14;16:1587425. doi: 10.3389/fmicb.2025.1587425 (PMC12116389; doi:10.3389/fmicb.2025.1587425)
Supplement: Supplementary file 1 [file Supplementary_file_1.zip]

Archive with 2 entries (2 files):
- Supplementary Dataset.XLSX
- Supplementary Figure S1.DOCX
