# Supplementary material for: Efficiency evaluation of phospholipid fatty acid method based on lipid standards: methanol failed to recover a majority of phospholipids yet eluted unexpected glycolipid
Source: Front Microbiol. 2025 May 14;16:1587425. doi: 10.3389/fmicb.2025.1587425 (PMC12116389; doi:10.3389/fmicb.2025.1587425)
Supplement: Supplementary file 1 [file Supplementary_file_1.zip › Supplementary Dataset.XLSX]

## Sheet: step1
Sample	Site	Soil	Extractant	Lipidgroup	Detected fatty acid concentration (ug/g)	Recovery (%)	Ratio of fatty acid concentration in spiked soil to that in control soil	Sample	Site	Soil	Extractant	Lipidgroup	Detected fatty acid concentration (ug/g)	average_blank		Fatty acid composition	Lipid short name	Added concentration of fatty acid（ug/g）
1	Zhejiang	Acidic	Acidic	C16:0PLFA	10.3176	40.66	3.18014	1	Zhejiang_blank	Acidic	Acidic	C16:0PLFA	3.72871			C16:0	DPPG	17.396
2	Zhejiang	Acidic	Acidic	C16:0PLFA	10.8551	43.75	3.34583	2	Zhejiang_blank	Acidic	Acidic	C16:0PLFA	2.86106			C18:1ω9	DOPE	19.0968
3	Zhejiang	Acidic	Acidic	C16:0PLFA	10.7299	43.03	3.30722	3	Zhejiang_blank	Acidic	Acidic	C16:0PLFA	3.14335	3.24437		C18:0	DSPC	18.1063
4	Zhejiang	Acidic	Alkaline	C16:0PLFA	13.4427	47.87	2.62798	4	Zhejiang_blank	Acidic	Alkaline	C16:0PLFA	5.09261
5	Zhejiang	Acidic	Alkaline	C16:0PLFA	12.171	40.56	2.37938	5	Zhejiang_blank	Acidic	Alkaline	C16:0PLFA	5.17674
6	Zhejiang	Acidic	Alkaline	C16:0PLFA	11.5883	37.21	2.26545	6	Zhejiang_blank	Acidic	Alkaline	C16:0PLFA	5.07627	5.11521
7	Zhejiang	Acidic	Acidic	C18:1PLFA	13.5622	49.77	3.34228	7	Zhejiang_blank	Acidic	Acidic	C18:1PLFA	4.40744
8	Zhejiang	Acidic	Acidic	C18:1PLFA	12.3897	43.63	3.05332	8	Zhejiang_blank	Acidic	Acidic	C18:1PLFA	3.80718
9	Zhejiang	Acidic	Acidic	C18:1PLFA	12.6742	45.12	3.12344	9	Zhejiang_blank	Acidic	Acidic	C18:1PLFA	3.95872	4.05778
10	Zhejiang	Acidic	Alkaline	C18:1PLFA	14.9752	53.62	3.16232	10	Zhejiang_blank	Acidic	Alkaline	C18:1PLFA	4.72199
11	Zhejiang	Acidic	Alkaline	C18:1PLFA	13.8982	47.98	2.93487	11	Zhejiang_blank	Acidic	Alkaline	C18:1PLFA	4.76772
12	Zhejiang	Acidic	Alkaline	C18:1PLFA	14.345	50.32	3.02924	12	Zhejiang_blank	Acidic	Alkaline	C18:1PLFA	4.71685	4.73552
13	Zhejiang	Acidic	Acidic	C18:0PLFA	9.67869	49.71	14.2746	13	Zhejiang_blank	Acidic	Acidic	C18:0PLFA	0.788006
14	Zhejiang	Acidic	Acidic	C18:0PLFA	9.09205	46.47	13.4094	14	Zhejiang_blank	Acidic	Acidic	C18:0PLFA	0.590649
15	Zhejiang	Acidic	Acidic	C18:0PLFA	8.38409	42.56	12.3652	15	Zhejiang_blank	Acidic	Acidic	C18:0PLFA	0.655454	0.678037
16	Zhejiang	Acidic	Alkaline	C18:0PLFA	10.7451	50.96	7.078	16	Zhejiang_blank	Acidic	Alkaline	C18:0PLFA	1.47804
17	Zhejiang	Acidic	Alkaline	C18:0PLFA	9.61706	44.73	6.33495	17	Zhejiang_blank	Acidic	Alkaline	C18:0PLFA	1.51884
18	Zhejiang	Acidic	Alkaline	C18:0PLFA	10.5405	49.83	6.94322	18	Zhejiang_blank	Acidic	Alkaline	C18:0PLFA	1.55741	1.5181
19	Shanghai	Alkaline	Acidic	C16:0PLFA	7.88899	30.23	2.9994	19	Shanghai_blank	Alkaline	Acidic	C16:0PLFA	2.69779
20	Shanghai	Alkaline	Acidic	C16:0PLFA	9.80602	41.25	3.72826	20	Shanghai_blank	Alkaline	Acidic	C16:0PLFA	2.61682
21	Shanghai	Alkaline	Acidic	C16:0PLFA	8.83707	35.68	3.35987	21	Shanghai_blank	Alkaline	Acidic	C16:0PLFA	2.57595	2.63018
22	Shanghai	Alkaline	Alkaline	C16:0PLFA	10.5291	40.32	2.99544	22	Shanghai_blank	Alkaline	Alkaline	C16:0PLFA	3.45499
23	Shanghai	Alkaline	Alkaline	C16:0PLFA	12.3261	50.65	3.50667	23	Shanghai_blank	Alkaline	Alkaline	C16:0PLFA	3.61621
24	Shanghai	Alkaline	Alkaline	C16:0PLFA	10.2455	38.69	2.91477	24	Shanghai_blank	Alkaline	Alkaline	C16:0PLFA	3.47392	3.51504
25	Shanghai	Alkaline	Acidic	C18:1PLFA	10.2691	48.21	9.66427	25	Shanghai_blank	Alkaline	Acidic	C18:1PLFA	1.06899
26	Shanghai	Alkaline	Acidic	C18:1PLFA	8.63446	39.65	8.12587	26	Shanghai_blank	Alkaline	Acidic	C18:1PLFA	1.05921
27	Shanghai	Alkaline	Acidic	C18:1PLFA	11.0655	52.38	10.4137	27	Shanghai_blank	Alkaline	Acidic	C18:1PLFA	1.05957	1.06259
28	Shanghai	Alkaline	Alkaline	C18:1PLFA	14.6376	69.82	11.2228	28	Shanghai_blank	Alkaline	Alkaline	C18:1PLFA	1.2137
29	Shanghai	Alkaline	Alkaline	C18:1PLFA	12.982	61.15	9.95336	29	Shanghai_blank	Alkaline	Alkaline	C18:1PLFA	1.4585
30	Shanghai	Alkaline	Alkaline	C18:1PLFA	15.1265	72.38	11.5976	30	Shanghai_blank	Alkaline	Alkaline	C18:1PLFA	1.24064	1.30428
31	Shanghai	Alkaline	Acidic	C18:0PLFA	8.26151	43.8542	25.7263	31	Shanghai_blank	Alkaline	Acidic	C18:0PLFA	0.332485
32	Shanghai	Alkaline	Acidic	C18:0PLFA	6.28678	32.9479	19.577	32	Shanghai_blank	Alkaline	Acidic	C18:0PLFA	0.331651
33	Shanghai	Alkaline	Acidic	C18:0PLFA	9.0746	48.3448	28.2583	33	Shanghai_blank	Alkaline	Acidic	C18:0PLFA	0.299256	0.32113
34	Shanghai	Alkaline	Alkaline	C18:0PLFA	13.4052	72.2046	40.4302	34	Shanghai_blank	Alkaline	Alkaline	C18:0PLFA	0.296309
35	Shanghai	Alkaline	Alkaline	C18:0PLFA	11.7038	62.8081	35.2989	35	Shanghai_blank	Alkaline	Alkaline	C18:0PLFA	0.404591
36	Shanghai	Alkaline	Alkaline	C18:0PLFA	11.2103	60.0823	33.8103	36	Shanghai_blank	Alkaline	Alkaline	C18:0PLFA	0.293789	0.331563

## Sheet: step2
Sample	Site	Soil	Lipidgroup	Solvent	Detected fatty acid concentration (ug/g)	Calculated Recovery (%)	Final Recovery (%)	Ratio of fatty acid concentration in spiked soil to that in control soil	Sample	Site	Soil	Lipidgroup	Solvent	Detected fatty acid concentration (ug/g)	average_blank		Fatty acid composition	Lipid short name	Added concentration of fatty acid（ug/g）
4	Zhejiang	Acidic	C16:0PLFAchl	Chloroform	15.6708	71.7139	71.7139	4.90406	4	Zhejiang_blank	Acidic	C16:0PLFAchl	Chloroform	2.866			C16:0	DPPG	17.396
5	Zhejiang	Acidic	C16:0PLFAchl	Chloroform	14.2313	63.4387	63.4387	4.45356	5	Zhejiang_blank	Acidic	C16:0PLFAchl	Chloroform	3.61843			C18:1ω9	DOPE	19.0968
6	Zhejiang	Acidic	C16:0PLFAchl	Chloroform	16.8583	78.5404	78.5404	5.27568	6	Zhejiang_blank	Acidic	C16:0PLFAchl	Chloroform	3.10201	3.19548		C18:0	DSPC	18.1063
10	Zhejiang	Acidic	C16:0PLFAace	Acetone	20.69	-0.445292	0	0.99627	10	Zhejiang_blank	Acidic	C16:0PLFAace	Acetone	22.848			C20:0	GTA	24.0738
11	Zhejiang	Acidic	C16:0PLFAace	Acetone	20.978	1.21026	0	1.01014	11	Zhejiang_blank	Acidic	C16:0PLFAace	Acetone	21.0924			C18:0	DGDG	12.5606
12	Zhejiang	Acidic	C16:0PLFAace	Acetone	18.402	-13.5978	0	0.886098	12	Zhejiang_blank	Acidic	C16:0PLFAace	Acetone	18.3619	20.7675		C18:0	MGDG	15.1461
16	Zhejiang	Acidic	C16:0PLFAmet	Methanol	15.0754	53.6084	53.6084	2.62194	16	Zhejiang_blank	Acidic	C16:0PLFAmet	Methanol	4.826
17	Zhejiang	Acidic	C16:0PLFAmet	Methanol	12.2623	37.4376	37.4376	2.13269	17	Zhejiang_blank	Acidic	C16:0PLFAmet	Methanol	6.86904
18	Zhejiang	Acidic	C16:0PLFAmet	Methanol	11.9993	35.9254	35.9254	2.08693	18	Zhejiang_blank	Acidic	C16:0PLFAmet	Methanol	5.55411	5.74971
22	Zhejiang	Acidic	C18:1PLFAchl	Chloroform	11.3078	38.8313	38.8313	2.90517	22	Zhejiang_blank	Acidic	C18:1PLFAchl	Chloroform	3.454
23	Zhejiang	Acidic	C18:1PLFAchl	Chloroform	10.4226	34.1958	34.1958	2.67774	23	Zhejiang_blank	Acidic	C18:1PLFAchl	Chloroform	4.1147
24	Zhejiang	Acidic	C18:1PLFAchl	Chloroform	10.6396	35.3319	35.3319	2.73348	24	Zhejiang_blank	Acidic	C18:1PLFAchl	Chloroform	4.10826	3.89232
28	Zhejiang	Acidic	C18:1PLFAace	Acetone	9.65	-0.735415	0	0.985655	28	Zhejiang_blank	Acidic	C18:1PLFAace	Acetone	10.404
29	Zhejiang	Acidic	C18:1PLFAace	Acetone	9.72	-0.368861	0	0.992805	29	Zhejiang_blank	Acidic	C18:1PLFAace	Acetone	10.3416
30	Zhejiang	Acidic	C18:1PLFAace	Acetone	8.834	-5.00839	0	0.902309	30	Zhejiang_blank	Acidic	C18:1PLFAace	Acetone	8.62572	9.79044
34	Zhejiang	Acidic	C18:1PLFAmet	Methanol	15.5826	59.6669	59.6669	3.72063	34	Zhejiang_blank	Acidic	C18:1PLFAmet	Methanol	3.448
35	Zhejiang	Acidic	C18:1PLFAmet	Methanol	12.9687	45.9793	45.9793	3.09652	35	Zhejiang_blank	Acidic	C18:1PLFAmet	Methanol	5.23805
36	Zhejiang	Acidic	C18:1PLFAmet	Methanol	12.698	44.5615	44.5615	3.03187	36	Zhejiang_blank	Acidic	C18:1PLFAmet	Methanol	3.87848	4.18817
40	Zhejiang	Acidic	C18:0PLFAchl	Chloroform	10.3529	49.6693	49.6693	7.61452	40	Zhejiang_blank	Acidic	C18:0PLFAchl	Chloroform	1.576
41	Zhejiang	Acidic	C18:0PLFAchl	Chloroform	8.88166	41.5437	41.5437	6.53241	41	Zhejiang_blank	Acidic	C18:0PLFAchl	Chloroform	1.36827
42	Zhejiang	Acidic	C18:0PLFAchl	Chloroform	13.048	64.5542	64.5542	9.59675	42	Zhejiang_blank	Acidic	C18:0PLFAchl	Chloroform	1.13462	1.35963
46	Zhejiang	Acidic	C18:0PLFAace	Acetone	14.55	0.134455	0	1.00168	46	Zhejiang_blank	Acidic	C18:0PLFAace	Acetone	15.804
47	Zhejiang	Acidic	C18:0PLFAace	Acetone	14.372	-0.848627	0	0.989422	47	Zhejiang_blank	Acidic	C18:0PLFAace	Acetone	14.2593
48	Zhejiang	Acidic	C18:0PLFAace	Acetone	13.622	-4.99082	0	0.937789	48	Zhejiang_blank	Acidic	C18:0PLFAace	Acetone	13.5137	14.5257
52	Zhejiang	Acidic	C18:0PLFAmet	Methanol	11.1199	51.9473	51.9473	6.48723	52	Zhejiang_blank	Acidic	C18:0PLFAmet	Methanol	1.494
53	Zhejiang	Acidic	C18:0PLFAmet	Methanol	10.3305	47.5879	47.5879	6.02674	53	Zhejiang_blank	Acidic	C18:0PLFAmet	Methanol	2.04709
54	Zhejiang	Acidic	C18:0PLFAmet	Methanol	9.90972	45.2638	45.2638	5.78125	54	Zhejiang_blank	Acidic	C18:0PLFAmet	Methanol	1.60126	1.71412
58	Zhejiang	Acidic	C20:0NLFAchl	Chloroform	8.80243	34.769	34.769	20.3668	58	Zhejiang_blank	Acidic	C20:0NLFAchl	Chloroform	0.478
59	Zhejiang	Acidic	C20:0NLFAchl	Chloroform	8.72396	34.4431	34.4431	20.1853	59	Zhejiang_blank	Acidic	C20:0NLFAchl	Chloroform	0.367899
60	Zhejiang	Acidic	C20:0NLFAchl	Chloroform	13.5183	54.3581	54.3581	31.2783	60	Zhejiang_blank	Acidic	C20:0NLFAchl	Chloroform	0.450684	0.432195
64	Zhejiang	Acidic	C20:0NLFAace	Acetone	3.07478	9.54472	9.54472	3.95724	64	Zhejiang_blank	Acidic	C20:0NLFAace	Acetone	0.664
65	Zhejiang	Acidic	C20:0NLFAace	Acetone	3.52793	11.427	11.427	4.54044	65	Zhejiang_blank	Acidic	C20:0NLFAace	Acetone	0.968744
66	Zhejiang	Acidic	C20:0NLFAace	Acetone	2.9887	9.18712	9.18712	3.84644	66	Zhejiang_blank	Acidic	C20:0NLFAace	Acetone	0.698264	0.777002
70	Zhejiang	Acidic	C20:0NLFAmet	Methanol	0.234616	0.249213	0.249213	1.34357	70	Zhejiang_blank	Acidic	C20:0NLFAmet	Methanol	0.13
71	Zhejiang	Acidic	C20:0NLFAmet	Methanol	0.174851	0.000953414	0.000953414	1.00131	71	Zhejiang_blank	Acidic	C20:0NLFAmet	Methanol	0.209383
72	Zhejiang	Acidic	C20:0NLFAmet	Methanol	0.174621	-1.15293e-16	0	1	72	Zhejiang_blank	Acidic	C20:0NLFAmet	Methanol	0.18448	0.174621
76	Zhejiang	Acidic	C18:0MGDGchl	Chloroform	4.67559	21.8931	21.8931	3.43887	40	Zhejiang_blank	Acidic	C18:0PLFAchl	Chloroform	1.576
77	Zhejiang	Acidic	C18:0MGDGchl	Chloroform	4.87263	23.1941	23.1941	3.58379	41	Zhejiang_blank	Acidic	C18:0PLFAchl	Chloroform	1.36827
78	Zhejiang	Acidic	C18:0MGDGchl	Chloroform	/	/	/	/	42	Zhejiang_blank	Acidic	C18:0PLFAchl	Chloroform	1.13462	1.35963
82	Zhejiang	Acidic	C18:0MGDGace	Acetone	25.037	69.3993	69.3993	1.72364	46	Zhejiang_blank	Acidic	C18:0PLFAace	Acetone	15.804
83	Zhejiang	Acidic	C18:0MGDGace	Acetone	20.5041	39.4721	39.4721	1.41158	47	Zhejiang_blank	Acidic	C18:0PLFAace	Acetone	14.2593
84	Zhejiang	Acidic	C18:0MGDGace	Acetone	/	/	/	/	48	Zhejiang_blank	Acidic	C18:0PLFAace	Acetone	13.5137	14.5257
88	Zhejiang	Acidic	C18:0MGDGmet	Methanol	1.564	-0.991118	0	0.912424	52	Zhejiang_blank	Acidic	C18:0PLFAmet	Methanol	1.494
89	Zhejiang	Acidic	C18:0MGDGmet	Methanol	1.72	0.0388487	0	1.00343	53	Zhejiang_blank	Acidic	C18:0PLFAmet	Methanol	2.04709
90	Zhejiang	Acidic	C18:0MGDGmet	Methanol	/	/	/	/	54	Zhejiang_blank	Acidic	C18:0PLFAmet	Methanol	1.60126	1.71412
94	Zhejiang	Acidic	C18:0DGDGchl	Chloroform	4.3749	24.0058	24.0058	3.21772	40	Zhejiang_blank	Acidic	C18:0PLFAchl	Chloroform	1.576
95	Zhejiang	Acidic	C18:0DGDGchl	Chloroform	4.7964	27.3615	27.3623	3.52772	41	Zhejiang_blank	Acidic	C18:0PLFAchl	Chloroform	1.36827
96	Zhejiang	Acidic	C18:0DGDGchl	Chloroform	2.84	11.7858	11.7881	2.0888	42	Zhejiang_blank	Acidic	C18:0PLFAchl	Chloroform	1.13462	1.35963
100	Zhejiang	Acidic	C18:0DGDGace	Acetone	18.7194	33.3879	33.3879	1.28871	46	Zhejiang_blank	Acidic	C18:0PLFAace	Acetone	15.804
101	Zhejiang	Acidic	C18:0DGDGace	Acetone	18.9189	34.9766	34.9766	1.30245	47	Zhejiang_blank	Acidic	C18:0PLFAace	Acetone	14.2593
102	Zhejiang	Acidic	C18:0DGDGace	Acetone	15.9225	11.1208	11.1208	1.09616	48	Zhejiang_blank	Acidic	C18:0PLFAace	Acetone	13.5137	14.5257
106	Zhejiang	Acidic	C18:0DGDGmet	Methanol	3.62892	15.2445	15.2445	2.11708	52	Zhejiang_blank	Acidic	C18:0PLFAmet	Methanol	1.494
107	Zhejiang	Acidic	C18:0DGDGmet	Methanol	3.73561	16.094	16.094	2.17932	53	Zhejiang_blank	Acidic	C18:0PLFAmet	Methanol	2.04709
108	Zhejiang	Acidic	C18:0DGDGmet	Methanol	3.78481	16.4857	16.4857	2.20803	54	Zhejiang_blank	Acidic	C18:0PLFAmet	Methanol	1.60126	1.71412
1	Shanghai	Alkaline	C16:0PLFAchl	Chloroform	11.0858	54.9153	54.9153	7.23279	1	Shanghai_blank	Alkaline	C16:0PLFAchl	Chloroform	1.85032
2	Shanghai	Alkaline	C16:0PLFAchl	Chloroform	11.7546	58.7604	58.7604	7.66919	2	Shanghai_blank	Alkaline	C16:0PLFAchl	Chloroform	1.35993
3	Shanghai	Alkaline	C16:0PLFAchl	Chloroform	10.1918	49.7763	49.7763	6.64952	3	Shanghai_blank	Alkaline	C16:0PLFAchl	Chloroform	1.38788	1.53271
7	Shanghai	Alkaline	C16:0PLFAace	Acetone	16.1294	-27.4089	0	0.771835	7	Shanghai_blank	Alkaline	C16:0PLFAace	Acetone	20.2222
8	Shanghai	Alkaline	C16:0PLFAace	Acetone	16.0574	-27.8223	0	0.768394	8	Shanghai_blank	Alkaline	C16:0PLFAace	Acetone	22.5561
9	Shanghai	Alkaline	C16:0PLFAace	Acetone	14.6542	-35.8887	0	0.701245	9	Shanghai_blank	Alkaline	C16:0PLFAace	Acetone	19.914	20.8974
13	Shanghai	Alkaline	C16:0PLFAmet	Methanol	10.6867	39.1323	39.1323	2.75484	13	Shanghai_blank	Alkaline	C16:0PLFAmet	Methanol	4.65636
14	Shanghai	Alkaline	C16:0PLFAmet	Methanol	9.50762	32.3545	32.3545	2.4509	14	Shanghai_blank	Alkaline	C16:0PLFAmet	Methanol	2.30177
15	Shanghai	Alkaline	C16:0PLFAmet	Methanol	14.7018	62.213	62.213	3.78987	15	Shanghai_blank	Alkaline	C16:0PLFAmet	Methanol	4.67958	3.87924
19	Shanghai	Alkaline	C18:1PLFAchl	Chloroform	2.9515	9.33981	9.33981	2.5272	19	Shanghai_blank	Alkaline	C18:1PLFAchl	Chloroform	1.28898
20	Shanghai	Alkaline	C18:1PLFAchl	Chloroform	3.44862	11.943	11.943	2.95285	20	Shanghai_blank	Alkaline	C18:1PLFAchl	Chloroform	1.17219
21	Shanghai	Alkaline	C18:1PLFAchl	Chloroform	2.09745	4.86762	4.86762	1.79593	21	Shanghai_blank	Alkaline	C18:1PLFAchl	Chloroform	1.04251	1.16789
25	Shanghai	Alkaline	C18:1PLFAace	Acetone	0.244706	-6.11896	0	0.173154	25	Shanghai_blank	Alkaline	C18:1PLFAace	Acetone	1.49122
26	Shanghai	Alkaline	C18:1PLFAace	Acetone	0.22647	-6.21446	0	0.16025	26	Shanghai_blank	Alkaline	C18:1PLFAace	Acetone	1.28177
27	Shanghai	Alkaline	C18:1PLFAace	Acetone	0.247944	-6.10201	0	0.175445	27	Shanghai_blank	Alkaline	C18:1PLFAace	Acetone	1.4667	1.41323
31	Shanghai	Alkaline	C18:1PLFAmet	Methanol	14.2286	66.9722	66.9722	9.88731	31	Shanghai_blank	Alkaline	C18:1PLFAmet	Methanol	1.53174
32	Shanghai	Alkaline	C18:1PLFAmet	Methanol	12.5309	58.0821	58.0821	8.70758	32	Shanghai_blank	Alkaline	C18:1PLFAmet	Methanol	1.25412
33	Shanghai	Alkaline	C18:1PLFAmet	Methanol	16.5267	79.0062	79.0062	11.4842	33	Shanghai_blank	Alkaline	C18:1PLFAmet	Methanol	1.53138	1.43908
37	Shanghai	Alkaline	C18:0PLFAchl	Chloroform	5.94035	28.4225	28.4225	7.48084	37	Shanghai_blank	Alkaline	C18:0PLFAchl	Chloroform	1.03456
38	Shanghai	Alkaline	C18:0PLFAchl	Chloroform	5.49217	25.9473	25.9473	6.91644	38	Shanghai_blank	Alkaline	C18:0PLFAchl	Chloroform	0.746388
39	Shanghai	Alkaline	C18:0PLFAchl	Chloroform	4.74515	21.8215	21.8215	5.9757	39	Shanghai_blank	Alkaline	C18:0PLFAchl	Chloroform	0.60128	0.794075
43	Shanghai	Alkaline	C18:0PLFAace	Acetone	11.1878	-26.5233	0	0.699667	43	Shanghai_blank	Alkaline	C18:0PLFAace	Acetone	15.5014
44	Shanghai	Alkaline	C18:0PLFAace	Acetone	12.0327	-21.8573	0	0.752501	44	Shanghai_blank	Alkaline	C18:0PLFAace	Acetone	17.1623
45	Shanghai	Alkaline	C18:0PLFAace	Acetone	10.7668	-28.8484	0	0.673338	45	Shanghai_blank	Alkaline	C18:0PLFAace	Acetone	15.3069	15.9902
49	Shanghai	Alkaline	C18:0PLFAmet	Methanol	11.2004	59.0545	59.0545	22.0574	49	Shanghai_blank	Alkaline	C18:0PLFAmet	Methanol	0.535343
50	Shanghai	Alkaline	C18:0PLFAmet	Methanol	11.7935	62.3304	62.3304	23.2255	50	Shanghai_blank	Alkaline	C18:0PLFAmet	Methanol	0.495789
51	Shanghai	Alkaline	C18:0PLFAmet	Methanol	14.3428	76.4098	76.4098	28.2458	51	Shanghai_blank	Alkaline	C18:0PLFAmet	Methanol	0.492221	0.507784
55	Shanghai	Alkaline	C20:0NLFAchl	Chloroform	7.68625	31.4976	31.4976	74.2204	55	Shanghai_blank	Alkaline	C20:0NLFAchl	Chloroform	0.123115
56	Shanghai	Alkaline	C20:0NLFAchl	Chloroform	8.83726	36.2788	36.2788	85.3348	56	Shanghai_blank	Alkaline	C20:0NLFAchl	Chloroform	0.10353
57	Shanghai	Alkaline	C20:0NLFAchl	Chloroform	10.4393	42.9335	42.9335	100.804	57	Shanghai_blank	Alkaline	C20:0NLFAchl	Chloroform	0.0840349	0.10356
61	Shanghai	Alkaline	C20:0NLFAace	Acetone	0.211163	-0.731954	0	0.545116	61	Shanghai_blank	Alkaline	C20:0NLFAace	Acetone	0.398806
62	Shanghai	Alkaline	C20:0NLFAace	Acetone	0.272371	-0.477704	0	0.703124	62	Shanghai_blank	Alkaline	C20:0NLFAace	Acetone	0.373527
63	Shanghai	Alkaline	C20:0NLFAace	Acetone	0.247299	-0.581849	0	0.638401	63	Shanghai_blank	Alkaline	C20:0NLFAace	Acetone	0.389785	0.387372
67	Shanghai	Alkaline	C20:0NLFAmet	Methanol	0.0890661	0.283747	0.283747	4.29084	67	Shanghai_blank	Alkaline	C20:0NLFAmet	Methanol	0
68	Shanghai	Alkaline	C20:0NLFAmet	Methanol	0.0805851	0.248518	0.248518	3.88226	68	Shanghai_blank	Alkaline	C20:0NLFAmet	Methanol	0.0622718
69	Shanghai	Alkaline	C20:0NLFAmet	Methanol	0.0582257	0.15564	0.15564	2.80508	69	Shanghai_blank	Alkaline	C20:0NLFAmet	Methanol	0	0.0207573
73	Shanghai	Alkaline	C18:0MGDGchl	Chloroform	9.33252	56.3738	56.3743	11.7527	37	Shanghai_blank	Alkaline	C18:0PLFAchl	Chloroform	1.03456
74	Shanghai	Alkaline	C18:0MGDGchl	Chloroform	8.85594	53.2273	53.2277	11.1525	38	Shanghai_blank	Alkaline	C18:0PLFAchl	Chloroform	0.746388
75	Shanghai	Alkaline	C18:0MGDGchl	Chloroform	7.14731	41.9463	41.9466	9.0008	39	Shanghai_blank	Alkaline	C18:0PLFAchl	Chloroform	0.60128	0.794075
79	Shanghai	Alkaline	C18:0MGDGace	Acetone	19.4834	23.0632	23.0634	1.21846	43	Shanghai_blank	Alkaline	C18:0PLFAace	Acetone	15.5014
80	Shanghai	Alkaline	C18:0MGDGace	Acetone	16.9981	6.65477	6.65483	1.06303	44	Shanghai_blank	Alkaline	C18:0PLFAace	Acetone	17.1623
81	Shanghai	Alkaline	C18:0MGDGace	Acetone	16.3634	2.46397	2.46399	1.02334	45	Shanghai_blank	Alkaline	C18:0PLFAace	Acetone	15.3069	15.9902
85	Shanghai	Alkaline	C18:0MGDGmet	Methanol	0.547605	0.262909	0.262911	1.07842	49	Shanghai_blank	Alkaline	C18:0PLFAmet	Methanol	0.535343
86	Shanghai	Alkaline	C18:0MGDGmet	Methanol	0.675568	1.10776	1.10777	1.33042	50	Shanghai_blank	Alkaline	C18:0PLFAmet	Methanol	0.495789
87	Shanghai	Alkaline	C18:0MGDGmet	Methanol	0.522491	0.0970979	0.0970987	1.02896	51	Shanghai_blank	Alkaline	C18:0PLFAmet	Methanol	0.492221	0.507784
91	Shanghai	Alkaline	C18:0DGDGchl	Chloroform	7.68814	54.8865	54.889	9.68188	37	Shanghai_blank	Alkaline	C18:0PLFAchl	Chloroform	1.03456
92	Shanghai	Alkaline	C18:0DGDGchl	Chloroform	7.33809	52.0996	52.1021	9.24106	38	Shanghai_blank	Alkaline	C18:0PLFAchl	Chloroform	0.746388
93	Shanghai	Alkaline	C18:0DGDGchl	Chloroform	7.84295	56.119	56.1216	9.87684	39	Shanghai_blank	Alkaline	C18:0PLFAchl	Chloroform	0.60128	0.794075
97	Shanghai	Alkaline	C18:0DGDGace	Acetone	20.6787	37.3267	37.3284	1.29321	43	Shanghai_blank	Alkaline	C18:0PLFAace	Acetone	15.5014
98	Shanghai	Alkaline	C18:0DGDGace	Acetone	20.6997	37.4944	37.4944	1.29453	44	Shanghai_blank	Alkaline	C18:0PLFAace	Acetone	17.1623
99	Shanghai	Alkaline	C18:0DGDGace	Acetone	17.206	9.67938	9.67983	1.07603	45	Shanghai_blank	Alkaline	C18:0PLFAace	Acetone	15.3069	15.9902
103	Shanghai	Alkaline	C18:0DGDGmet	Methanol	1.12608	4.92253	4.92276	2.21764	49	Shanghai_blank	Alkaline	C18:0PLFAmet	Methanol	0.535343
104	Shanghai	Alkaline	C18:0DGDGmet	Methanol	1.26528	6.03076	6.03104	2.49177	50	Shanghai_blank	Alkaline	C18:0PLFAmet	Methanol	0.495789
105	Shanghai	Alkaline	C18:0DGDGmet	Methanol	1.08468	4.59292	4.59314	2.13611	51	Shanghai_blank	Alkaline	C18:0PLFAmet	Methanol	0.492221	0.507784

## Sheet: step3
Sample	Catalyst	Lipidgroup	Detected fatty acid concentration (ug/mL)	Recovery (%)
1	Acidic	C16:0PLFA	82.2102	56.7098						Fatty acid composition	Lipid short name	Added concentration of fatty acid（ug/mL）
2	Acidic	C16:0PLFA	93.0281	64.1722						C16:0	DPPG	144.966
3	Acidic	C16:0PLFA	107.855	74.4001						C18:1ω9	DOPE	159.14
4	Alkaline	C16:0PLFA	128.119	88.3781						C18:0	DSPC	150.886
5	Alkaline	C16:0PLFA	121.504	83.8151
6	Alkaline	C16:0PLFA	116.35	80.26
7	Acidic	C18:1PLFA	103.55	65.0687
8	Acidic	C18:1PLFA	110.33	69.329
9	Acidic	C18:1PLFA	128.039	80.4567
10	Alkaline	C18:1PLFA	155.435	97.6718
11	Alkaline	C18:1PLFA	124.599	78.2953
12	Alkaline	C18:1PLFA	129.894	81.6226
13	Acidic	C18:0PLFA	94.8714	62.8762
14	Acidic	C18:0PLFA	92.1953	61.1026
15	Acidic	C18:0PLFA	107.85	71.4778
16	Alkaline	C18:0PLFA	142.655	94.5448
17	Alkaline	C18:0PLFA	126.732	83.9919
18	Alkaline	C18:0PLFA	121.444	80.4871
